# Supplementary material for: Plasma and Urinary Biomarkers Improve Prediction of Mortality through 1 Year in Intensive Care Patients: An Analysis from FROG-ICU
Source: J Clin Med. 2023 May 6;12(9):3311. doi: 10.3390/jcm12093311 (PMC10179283; doi:10.3390/jcm12093311)
Supplement: Supplementary file 1 [file jcm-12-03311-s001.zip]

Archive with 1 entries (1 files):
- jcm-2373276-supplementary.pdf
